# Supplementary material for: “Remember, we don't have race categories here”: contradictions and reflections on racism, environment, and health from an interview study among Black German researchers, educators, and care providers
Source: Front Public Health. 2025 Dec 19;13:1658436. doi: 10.3389/fpubh.2025.1658436 (PMC12757308; doi:10.3389/fpubh.2025.1658436)
Supplement: Supplementary file 1 [file Table_1.xlsx]

## Sheet: Sheet1
Participant ID	Gender	Race/Ethnicity	Current Job Title	Type of Organization	Other work	City	Region/State
P1	Male	German/Afro-German	Community Educator	NGO		Düsseldorf	North Rhine-Westphalia
P2	Male	Black	Historian/Curator	NGO	PhD student	Hamburg	Hamburg
P3	Female	Black	Community Activist and Researcher	NGO	PhD student	Berlin	Berlin
P4	Female	Black	Community Activist	NGO specifically serving racial minoritized communities		Köln	North Rhine-Westphalia
P5	Female	Black	Manager	LLC Business	Anti-racism Initiative Founder and Community Activist	Köln	North Rhine-Westphalia
P6	Female	Afro-German	Provider/Physiotherapist	Health Care	Anti-racism Initiative Founder and Community Activist	Köln	North Rhine-Westphalia
P7	Female	Black	Researcher	Government	Clinical psychologist	Berlin	Berlin
P8	Male	White German	Manager	NGO specifically serving racial minoritized communities		Berlin	Berlin
P9	Female	Black	Provider/midwifery	Health Care	Anti-racism Initiative Founder, Community Activist and PhD student	Kassel	Hesse
P10	Female	Black	Project Manager	NGO/ National environmental organization		Berlin	Berlin
P11	Female	White/Turkish	Professor	University		Bremen	Bremen
P12	Female	Black/Afrodiaspora	PhD Student	University	environmental justice advocacy	Berlin and Hamburg	Berlin
P13	Female	Black Eastern German/POC	Freelance author/sociologist	Self-employed		Berlin	Berlin
P14	Female	Afro-German/POC	Family Helper/Social Worker and Team Manager	NGO specifically serving racial minoritized communities		Berlin	Berlin
